# Supplementary material for: Assessment of Clinical Indicators Registered on Admission to the Hospital Related to Mortality Risk in Cancer Patients with COVID-19
Source: J Clin Med. 2023 Jan 22;12(3):878. doi: 10.3390/jcm12030878 (PMC9917478; doi:10.3390/jcm12030878)
Supplement: Supplementary file 1 [file jcm-12-00878-s001.zip]

Archive with 1 entries (1 files):
- jcm-2142288-supplementary.pdf
